# Supplementary material for: The effect of exercise training and motivational counselling on physical activity behaviour and psychosocial factors in pregnant women: secondary analyses of the FitMum randomised controlled trial investigating prenatal physical activity
Source: BMC Public Health. 2024 Jan 4;24:92. doi: 10.1186/s12889-023-17525-3 (PMC10768443; doi:10.1186/s12889-023-17525-3)
Supplement: Supplementary file 1 — Additional file 1: Differences between groups in all items of the Danish version of the Pregnancy Exercise Self-Efficacy Scale. [file 12889_2023_17525_MOESM1_ESM.xlsx]

## Sheet: Ark1
Additional file 1: Differences between groups in all items of the Danish version of the Pregnancy Exercise Self-Efficacy Scale
	EXE vs CON
	GA 28 weeks				GA 34 weeks				1 year after delivery
Item	Differences	95% CI		p	Differences	95% CI		p	Differences	95% CI		p
1	0.71	[0.27; 1.16]		<0.001	0.8	[0.27; 1.30]		0.005	0.24	[-0.29; 0.77]		0.374
2	0.58	[0.19; 0.96]		0.009	0.65	[0.16; 1.19]		0.014	0.12	[-0.48; 0.69]		0.714
3	0.74	[0.44; 1.05]		<0.001	0.54	[0.11; 0.98]		0.014	-0.16	[-0.61; 0.30]		0.524
4	0.48	[0.09; 0.85]		0.02	0.72	[0.30; 1.12]		<0.001	0.21	[-0.26; 0.69]		0.393
5	1.27	[0.84; 1.71]		<0.001	0.92	[0.47; 1.33]		<0.001	0.13	[-0.39; 0.69]		0.617
6	0.87	[0.48; 1.29]		<0.001	0.85	[0.38; 1.29]		<0.001	<-0.01	[-0.61; 0.58]		0.991
7	-0.06	[-0.49; 0.42]		0.828	0.06	[-0.42; 0.57]		0.83	-0.54	[-1.10; 0.05]		0.069
8	-0.08	[-0.48; 0.34]		0.769	0.4	[-0.10; 0.86]		0.115	-0.32	[-0.82; 0.19]		0.224
9	0.53	[0.09; 0.96]		0.016	0.44	[-0.03; 0.94]		0.077	-0.02	[-0.57; 0.53]		0.975
10	-0.23	[-0.70; 0.26]		0.345	-0.08	[-0.55; 0.42]		0.82	-0.36	[-0.98; 0.28]		0.246
	MOT vs CON
	GA 28 weeks				GA 34 weeks				1 year after delivery
Item	Differences	95% CI		p	Differences	95% CI		p	Differences	95% CI		p
1	0.02	[-0.44; 0.44]		0.94	-0.11	[-0.65; 0.42]		0.706	0.2	[-0.26; 0.70]		0.407
2	-0.02	[-0.43; 0.39]		0.946	0.04	[-0.44; 0.57]		0.83	0.29	[-0.25; 0.82]		0.287
3	0.13	[-0.24; 0.48]		0.446	0.09	[-0.32; 0.53]		0.673	-0.19	[-0.68; 0.26]		0.395
4	0.14	[-0.28; 0.51]		0.503	0.19	[-0.24; 0.61]		0.399	0.33	[-0.13; 0.79]		0.172
5	0.43	[0.02; 0.86]		0.038	0.26	[-0.19; 0.68]		0.237	0.12	[-0.41; 0.62]		0.655
6	0.31	[-0.09; 0.71]		0.123	0.31	[-0.20; 0.78]		0.203	0.23	[-0.32; 0.79]		0.42
7	-0.22	[-0.64; 0.25]		0.368	-0.17	[-0.66; 0.3.9]		0.524	-0.33	[-0.87; 0.22]		0.237
8	0.13	[-0.34; 0.57]		0.573	0.41	[-0.12; 0.89]		0.139	-0.05	[-0.51; 0.44]		0.82
9	0.2	[-0.21; 0.64]		0.314	0.27	[-0.19; 0.78]		0.305	0.3	[-0.19; 0.85]		0.214
10	-0.03	[-0.50; 0.46]		0.909	-0.09	[-0.61; 0.39]		0.743	-0.12	[-0.67; 0.49]		0.692
	MOT vs EXE
	GA 28 weeks				GA 34 weeks				1 year after delivery
Item	Differences	95% CI		p	Differences	95% CI		p	Differences	95% CI		p
1	-0.6943	[-1.04; -0.36]		0.001	-0.9042	[-1.31; -0.50]		0.001	-0.0327	[-0.40; 0.34]		0.861
2	0.056	[-0.11; 0.21]		0.471	-0.0619	[-0.22; 0.08]		0.444	0.0288	[-0.15; 0.22]		0.729
3	-0.616	[-0.96; -0.27]		0.004	-0.4378	[-0.80; -0.07]		0.018	-0.0376	[-0.50; 0.42]		0.864
4	-0.3419	[-0.70; -0.00]		0.05	-0.5237	[-0.87; -0.16]		0.004	0.1249	[-0.27; 0.53]		0.546
5	-0.8457	[-1.23; -0.47]		0.001	-0.6581	[-1.03; -0.25]		0.001	-0.0146	[-0.47; 0.44]		0.929
6	-0.5582	[-0.94; -0.16]		0.004	-0.5391	[-0.97; -0.12]		0.015	0.2274	[-0.21; 0.74]		0.345
7	-0.169	[-0.54; 0.21]		0.369	-0.229	[-0.59; 0.18]		0.284	0.218	[-0.29; 0.69]		0.399
8	0.2064	[-0.15; 0.57]		0.319	0.0103	[-0.38; 0.42]		0.925	0.2747	[-0.20; 0.72]		0.255
9	-0.3279	[-0.68; 0.04]		0.084	-0.171	[-0.50; 0.18]		0.311	0.3231	[-0.08 0.74]		0.109
10	0.2005	[-0.19; 0.60]		0.27	-0.016	[-0.41; 0.38]		0.984	0.2357	[-0.26; 0.75]		0.336
Differences (estimates, 95% CI and p-values) between groups in all items of the Danish version of the Pregnancy Exercise Self-Efficacy Scale at GA 28 weeks, GA 34 weeks and one year after delivery. Item 1, ‘Overcome barriers and challenges to exercise if I try hard enough’; item 2, ‘Find the means and ways to exercise during pregnancy’; item 3, ‘Accomplish my exercise goals that I set’; item 4, ‘…
