# Supplementary material for: The effect of exercise training and motivational counselling on physical activity behaviour and psychosocial factors in pregnant women: secondary analyses of the FitMum randomised controlled trial investigating prenatal physical activity
Source: BMC Public Health. 2024 Jan 4;24:92. doi: 10.1186/s12889-023-17525-3 (PMC10768443; doi:10.1186/s12889-023-17525-3)
Supplement: Supplementary file 2 — Additional file 2: Associations between moderate-to-vigorous intensity physical activity and psychosocial factors. [file 12889_2023_17525_MOESM2_ESM.xlsx]

## Sheet: Ark1
Additional file 2. Associations between moderate-to-vigorous intensity physical activity and psychosocial factors.
	EXE	MOT	CON
	BREQ Amotivation
MVPA (min/week)	-0.001 [-0.003; 0.001], p=0.186	0.001 [-0.001; 0.003], p=0.245	0.001 [-0.004; 0.004], p=0.944
	BREQ Extrinsic
MVPA (min/week)	0.001 [-0.002; 0.004], p=0.403	0.006 [0.004; 0.009], p<0.001	0.001 [-0.003; 0.005], p=0.483
	BREQ Introjected
MVPA (min/week)	0.005 [0.000; 0.010], p=0.049	0.001 [-0.004; 0.007], p=0.564	0.002 [-0.004; 0.009], p=0.482
	BREQ Identified
MVPA (min/week)	0.007 [0.002; 0.012], p=0.012	0.002 [-0.003; 0.007], p=0.391	0.009 [0.002; 0.016], p=0.017
	BREQ Intrinsic
MVPA (min/week)	0.009 [0.003; 0.014], p=0.002	0.002 [-0.003; 0.007], p=0.362	0.006 [-0.002; 0.015], p=0.122
	P-ESES-DK
MVPA (min/week)	0.094 [0.032; 0.157], p=0.003	0.049 [-0.010; 0.109], p=0.104	0.099 [0.004; 0.194], p=0.041
	SF-36 Physical Component Summary
MVPA (min/week)	0.028 [-0.014; 0.070], p=0.188	0.017 [-0.021; 0.055], p=0.367	-0.014 [-0.082; 0.054], p=0.685
	SF-36 Mental Component Summary
MVPA (min/week)	0.016 [-0.019; 0.051], p=0.363	-0.072 [-0.108; -0.036], p<0.001	-0.012 [-0.070; 0.045], p=0.664
Additional file 2. The average moderate-to-vigorous intensity physical activity (MVPA) from randomisation to gestational age 28 weeks and psychosocial factors (BREQ, P-ESES-DK and SF-36) assessed at gestational age 28 weeks. Data are presented as β [95% CI] and p-value. MVPA, moderate-to-vigorous physical activity; min, minutes; EXE, structured supervised exercise training; MOT, motivational coun…
