# Supplementary material for: The effect of exercise training and motivational counselling on physical activity behaviour and psychosocial factors in pregnant women: secondary analyses of the FitMum randomised controlled trial investigating prenatal physical activity
Source: BMC Public Health. 2024 Jan 4;24:92. doi: 10.1186/s12889-023-17525-3 (PMC10768443; doi:10.1186/s12889-023-17525-3)
Supplement: Supplementary file 3 — Additional file 3: Sickness absence, sick leave and low back and pelvic pain on group level at gestational age 28 weeks. [file 12889_2023_17525_MOESM3_ESM.xlsx]

## Sheet: Ark1
Additional file 3. Sickness absence, sick leave and low back and pelvic pain on group level at gestational age 28 weeks
			EXE	MOT	CON
	Sickness absence		n=25	n=21	n=12
	Number of days
		0-4	16 (64.0%)	13 (61.9%)	7 (58.3%)
		5-8	8 (32.0%)	7 (33.3%)	3 (16.7%)
		9-14	1 (4.0%)	1 (4.8%)	1 (8.3%)
		> 14	0 (0%)	0 (0.0%)	1 (8.3%)
	Reasons			a
		Pregnancy	11 (44.0%)	9 (42.9%)	7 (58.3%)
		Non-pregnancy	13 (52.0%)	10 (47.6%)	5 (41.7%)
		Environment	1 (4.0%)	0 (0%)	0 (0%)
	Sick leave		n=21	n=14	n=5
	Number of days
		0-4	3 (14.3%)	1 (7.1%)	0 (0%)
		5-8	2 (9.5%)	0 (0%)	1 (20.0%)
		9-14	0 (0%)	2 (14.3%)	1 (20.0%)
		> 14	16 (76.2%)	11 (78.6%)	3 (60.0%)
	Category of sick leave		b	c
		Part-time	8 (33.3%)	5 (35.7%)	1 (20.0%)
		Full-time	12 (57.1%)	7 (50.0%)	4 (80.0%)
	Reasons
		Pregnancy	16 (76.2%)	13 (92.2%)	4 (80.0%)
		Non-pregnancy	4 (19.0%)	1 (7.1%)	1 (20.0%)
		Environment	1 (4.8%)	0 (0%)	0 (0%)
	Low back and pelvic girdle pain		n=59	n=59	n=24
		Daily	35 (59.3%)	31 (52.5%)	12 (50.0%)
		Weekly	24 (40.7%)	28 (47.5%)	12 (50.0%)
		Never	17 (28.8%)	12 (20.3%)	9 (37.5%)
	Intensity of pain		n=59	n=59	n=24
		Lowest	0 (0-0)	0 (0-1)	0 (0-1)
		Highest	6 (4-7.5)	6 (5-7.5)	6.5 (3-7)
		On average	3 (2-4)	3 (2-4)	3 (2-4)
Additional file 3. Number and percentages (%) for sickness absence and sick leave at gestational age 28 weeks and number, percentages (%) and median (IQR) for low back and pelvic girdle pain at gestational age 28 weeks. a two missing values; b one missing value; c two missing values; EXE, structured supervised exercise training; MOT, motivational counselling on physical activity; CON, standard pr…
